# Supplementary material for: The Effect of Preconditioning Strategies on the Adsorption of Model Proteins onto Screen-Printed Carbon Electrodes
Source: Sensors (Basel). 2022 May 31;22(11):4186. doi: 10.3390/s22114186 (PMC9185278; doi:10.3390/s22114186)
Supplement: Supplementary file 1 [file sensors-22-04186-s001.zip]

Archive with 1 entries (1 files):
- sensors-1733344-supplementary.pdf
